# Supplementary material for: Structural Characterization of Fluorescent Proteins Using Tunable Femtosecond Stimulated Raman Spectroscopy
Source: Int J Mol Sci. 2023 Jul 26;24(15):11991. doi: 10.3390/ijms241511991 (PMC10418586; doi:10.3390/ijms241511991)
Supplement: Supplementary file 1 [file ijms-24-11991-s001.zip]

Archive with 1 entries (1 files):
- ijms-2499955-supplementary.pdf
